# Supplementary material for: Compassionate Conservation and the Challenge of Sustainable Wildlife Management: A Survey of the Urban Public of China
Source: Animals (Basel). 2021 Aug 27;11(9):2521. doi: 10.3390/ani11092521 (PMC8468314; doi:10.3390/ani11092521)
Supplement: Supplementary file 1 [file animals-11-02521-s001.zip]

Archive with 1 entries (1 files):
- animals-1313545-supplementary.pdf
